# Supplementary material for: Cell-specific CRISPR–Cas9 activation by microRNA-dependent expression of anti-CRISPR proteins
Source: Nucleic Acids Res. 2019 Apr 15;47(13):e75. doi: 10.1093/nar/gkz271 (PMC6648350; doi:10.1093/nar/gkz271)
Supplement: gkz271_Supplemental_Files [file gkz271_supplemental_files.zip]

Archive with 2 entries (2 files):
- Cas-ON_Hoffmann_et_al_supplements_production.pdf
- GenBankFiles.zip
